# Supplementary material for: Effects of pepsin and pepstatin on reflux tonsil hypertrophy in vitro
Source: PLoS One. 2018 Nov 8;13(11):e0207090. doi: 10.1371/journal.pone.0207090 (PMC6224077; doi:10.1371/journal.pone.0207090)
Supplement: S2 Dataset — (XLSX) [file pone.0207090.s002.xlsx]

## Sheet: aIL-2_figure3B
aIL-2 Tx
	Day3												Day7
	1	2	3	4	5	6	7	8	9	10	11	12	1	2	3	4	5	6	7	8	9	10	11	12
Con	1	1	1	1	1	1	1	1	1	1	1	1	1.2973	0.684211	1.25	1.31482	1.17308	0.979167	0.727273	0.733333	1.68421	1.63636	0.83871	1.17391
1 pep	1.08108	1.07895	1.05556	1.22222	1.15385	1.04167	1.09091	1.26667	1.47368	1.35484	1.13044	1.13044	1.35135	0.710526	1.36111	1.37037	1.42308	1.27083	1.13636	0.833333	2	1.65909	1	1.21739
1 PS	0.972973	1	0.972222	0.962963	1	0.979167	0.954545	1	1.05263	1	1	1	1.2973	0.710526	1.22222	1.25926	1.11539	1.02083	0.727273	0.733333	1.73684	1.59091	0.83871	1.17391
1 pep + 1 PS	0.945946	0.842105	0.888889	0.888889	0.980769	0.979167	0.863636	1.1	1.26316	1	1	1	1.24324	0.605263	1.13889	1.03704	1.21154	1.25	0.818182	0.733333	1.63158	1.65909	0.677419	1.04348
Con	1.02703	0.973684	0.972222	1.07407	0.923077	1.0625	1.09091	1.06667	1.15789	1.03226	0.956522	0.956522	1.27027	0.710526	1.27778	1.35185	1.15385	1.10417	0.727273	0.933333	1.47368	1.59091	0.806452	1.13044
1 pep	1.05405	0.973684	0.916667	1.07407	0.942308	1.04167	1.04546	1.1	1.21053	1.09677	1	1	1.2973	0.710526	1.30556	1.35185	1.11539	1.14583	0.909091	1	1.57895	1.61364	0.806452	1.13044
1 PS	1.05405	1	0.916667	1.05556	0.903846	1.08333	1.04546	1.1	1.21053	1.09677	0.956522	0.956522	1.2973	0.684211	1.25	1.33333	1.19231	1.08333	0.818182	1	1.36842	1.61364	0.774193	1.26087
1 pep + 1 PS	1.02703	0.894737	0.888889	1.07407	0.923077	1.08333	1.04546	1.03333	1.10526	1.06452	1	1	1.21622	0.684211	1.11111	1.25926	1.11539	1.0625	0.818182	0.933333	1.36842	1.63636	0.774193	1.04348
Day3
	CTL	1 pep	1 PS	1 pep + 1 PS	Con	1 pep	1 PS	1 pep + 1 PS
1	1	1.08108	0.972973	0.945946	1.02703	1.05405	1.05405	1.02703
2	1	1.07895	1	0.842105	0.973684	0.973684	1	0.894737
3	1	1.05556	0.972222	0.888889	0.972222	0.916667	0.916667	0.888889
4	1	1.22222	0.962963	0.888889	1.07407	1.07407	1.05556	1.07407
5	1	1.15385	1	0.980769	0.923077	0.942308	0.903846	0.923077
6	1	1.04167	0.979167	0.979167	1.0625	1.04167	1.08333	1.08333
7	1	1.09091	0.954545	0.863636	1.09091	1.04546	1.04546	1.04546
8	1	1.26667	1	1.1	1.06667	1.1	1.1	1.03333
9	1	1.47368	1.05263	1.26316	1.15789	1.21053	1.21053	1.10526
10	1	1.35484	1	1	1.03226	1.09677	1.09677	1.06452
11	1	1.13044	1	1	0.956522	1	0.956522	1
12	1	1.13044	1	1	0.956522	1	0.956522	1
Day7
	CTL	1 pep	1 PS	1 pep + 1 PS	Con	1 pep	1 PS	1 pep + 1 PS
1	1.2973	1.35135	1.2973	1.24324	1.27027	1.2973	1.2973	1.21622
2	0.684211	0.710526	0.710526	0.605263	0.710526	0.710526	0.684211	0.684211
3	1.25	1.36111	1.22222	1.13889	1.27778	1.30556	1.25	1.11111
4	1.31482	1.37037	1.25926	1.03704	1.35185	1.35185	1.33333	1.25926
5	1.17308	1.42308	1.11539	1.21154	1.15385	1.11539	1.19231	1.11539
6	0.979167	1.27083	1.02083	1.25	1.10417	1.14583	1.08333	1.0625
7	0.727273	1.13636	0.727273	0.818182	0.727273	0.909091	0.818182	0.818182
8	0.733333	0.833333	0.733333	0.733333	0.933333	1	1	0.933333
9	1.68421	2	1.73684	1.63158	1.47368	1.57895	1.36842	1.36842
10	1.63636	1.65909	1.59091	1.65909	1.59091	1.61364	1.61364	1.63636
11	0.83871	1	0.83871	0.677419	0.806452	0.806452	0.774193	0.774193
12	1.17391	1.21739	1.17391	1.04348	1.13044	1.13044	1.26087	1.04348

## Sheet: CD4 14 19_figure2A
CD4_bar						CD14_bar						CD19_bar
	CTL	1 P	1 P + 0.5 PS	1 P + 1 PS			CTL	1 P	1 P + 0.5 PS	1 P + 1 PS			CTL	1 P	1 P + 0.5 PS	1 P + 1 PS
	1	1.06667	0.866667	0.933333			1	0.607143					1	1.7	1.8	1.7
	1	1.09524		0.857143			1	0.764706		0.735294			1	0.810811		0.810811
	1	1.09524	0.698413	0.619048			1	1.27273		0.590909			1	0.652778	0.805556	0.847222
	1	1.08974	0.679487	0.653846			1	1.17391		1.08696			1	1.25	1.17647	1.07353
	1	1.10345	0.724138	0.534483			1	1.08333		0.875			1	1.09859	1.11268	1.14085
	1	1.13115	0.770492	0.737705			1	0.911765		0.941176			1	1	0.941176	0.985294
	1	1.27451	0.666667	0.411765			1	1		1.27273			1	1.33333	1.20833	1.04167
	1	1.23809	0.904762	0.857143									1	1	1.28889	1.2
	1	1.08824	0.764706	0.676471			1	1.06977	0.651163	0.534884			1	1.9375	1	0.8125
	1	1.23333	0.866667	0.766667			1	1.14286	1.28571	1			1	0.631579	0.719298	0.754386
	1	1.4	1	0.9			1	1.14286	1.21429	0.928571			1	1.04348	0.956522	0.913044
	1	1.16326	0.816327	0.673469			1	1.07895	1.05263	0.868421			1	0.910256	1.07692	1.05128
	1	1.03704	0.888889	0.814815			1	1.17073	0.853659	0.951219			1	1.0625	0.984375	0.875
	1	1.09836	0.983607	0.754098									1	1.04651	1.02326	1.02326
	1	1.04167	0.791667	0.75			1	1.04348	0.826087	0.695652			1	1.03846	0.871795	0.935897
	1	1.07895	0.736842	0.631579			1	0.882353	1	1.11765			1	1.07895	1.05263	0.894737
	1	1.02564	0.871795	0.871795			1	1.19231	1	0.961538			1	0.95082	1.04918	1.06557
	1	1.17647	0.941176	0.823529			1	1.22222	0.888889	1			1	0.981482	0.888889	0.981482
	1	1.0303	1	0.969697			1	1.0303	0.939394	0.939394			1	0.780488	0.682927	0.707317
	1	1.07143	0.928571	0.857143
	1	1.09375	1	0.9375
	1	1.11765	0.941176	0.764706
	1	1.14286	0.785714	0.642857
	1	1.69231	1	0.923077
	1	1.125	0.8125	0.625
	1	1.27273	1	1
	1	1.16667	1.08333	0.916667
	1	1.35714	1.21429	1
	1	1.21429	0.785714	0.642857
	1	1.35294	1	0.882353
	1	1.16667	0.833333	0.75
	1	1.2	0.9	0.8
	1	1.11111	1	0.888889
	1	1.3125	0.75	0.6875
	1	1.18182	0.909091	0.863636
	1	1.0625	0.875	0.8125
	1	1.11111	0.888889	0.777778
	1	1.22222	0.777778	0.666667
	1	1.57143	1	0.857143
	1	1.17647	0.941176	0.882353
	1	1.15789	0.894737	0.736842
	1	1.42857	0.857143	0.714286
	1	1.15789	0.894737	0.842105
	1	1.17647	0.941176	0.941176
	1	1.22222	0.833333	0.666667
	1	1.07692	1	0.846154
	1	1.20513	0.820513	0.769231
	1	1.09524	0.666667	0.457143
	1	1.13333	0.8	0.606667
	1	1.08537	0.865854	0.865854

## Sheet: CD4 14 19_figure2B
CD4_Adult						CD14_Adult						CD19_Adult
	CTL	1 P	1 P + 0.5 PS	1 P + 1 PS			CTL	1 P	1 P + 0.5 PS	1 P + 1 PS			CTL	1 P	1 P + 0.5 PS	1 P + 1 PS
	1	1.4	1	0.9			1	1.17391		1.08696			1	1.25	1.17647	1.07353
	1	1.03704	0.888889	0.814815			1	0.911765		0.941176			1	1	0.941176	0.985294
	1	1.02564	0.871795	0.871795			1	1.14286	1.21429	0.928571			1	1.04348	0.956522	0.913044
	1	1.17647	0.941176	0.823529			1	1.17073	0.853659	0.951219			1	1.0625	0.984375	0.875
	1	1.0303	1	0.969697			1	1.04348	0.826087	0.695652			1	1.03846	0.871795	0.935897
	1	1.07143	0.928571	0.857143			1	1.22222	0.888889	1			1	0.981482	0.888889	0.981482
	1	1.69231	1	0.923077			1	1.0303	0.939394	0.939394			1	0.780488	0.682927	0.707317
	1	1.16667	1.08333	1.08333
	1	1.18182	0.909091	0.863636
	1	1.0625	0.875	0.8125
	1	1.08537	0.865854	0.865854
	1	1.08974	0.679487	0.653846
	1	1.13115	0.770492	0.737705
	1	1.09836	0.983607	0.754098
	1	1.42857	0.857143	0.714286

## Sheet: IL2_IFNr_figure3B
IL-2 final						IFN-r final
	CTL	1P	1P+0.5PS	1P+1PS			CTL	1P	1P+0.5PS	1P+1PS
	1	1.3019	1.0091	0.8949			1	1.08727	1.01636	1.1637
	1	1.02151	1.01076	1.02689			1	1.00751	0.96997	1.14031
	1	1.1408	0.96984	0.94974			1	1.07416	1.05826	1.11391
	1	1.075	0.997	1.039			1	1.08943	1.06427	1.22096
	1	1.093	1.09	0.994			1	1.10934	0.92381	0.96444
	1	1.029	1.029	0.997			1	1.01056	1.00792	1.03961
	1	1.017	0.971	0.971			1	1.1542	1.06164	1.08688
	1	1.008	1.025	1.014			1	1.06597	1.08798	1.15402
	1	1	1.0112	0.9608			1	1.056	0.947	1.056
	1	1.759	1.014	1.258			1	1.179	1.253	0.718
	1	1.062	1.003	1.045			1	1	0.874	1.072
	1	1.238	0.978	1.008			1	1	1.203	1.056
	1	1	1.2889	1.022			1	1.337	0.748	1.225
	1	1.011	0.978	0.981			1	1	0.941	1
							1	1	1	1
							1	1	1.046	0.956
							1	1	1.056	1.106

## Sheet: IL10_fig3A
IL-10 original_new1
	CTL	1Pepsin	1P+0.5PS	1P+1PS
	1	0.852331	1.31411	2.0607
	1	1	1.09178	1.06424
	1	0.856643	0.832327	0.970224
	1	0.781432	1.5964	0.521493
	1	0.449481	0.870034	0.481732
	1	0.821226	0.968993	0.874548
	1	0.536017	0.656583	1.14168
	1	0.806361	0.724061	0.686236
	1	0.88881	1.11692	1.30382
	1	1.03811	1.28745	1.69412
	1	0.497355	0.593484	0.618908
	1	0.829434	0.954067	1.32177
	1	0.961595	1.15369	1.22509
	1	0.569081	0.655787	0.424708
	1	0.618348	0.710971	1.69969
	1	0.98859	1.37115	1.95483
	1	0.579377	1.13129	0.40394
	1	0.793065	1.03624	1.04141
	1	1.06815	1.71391	0.334027

## Sheet: Tonsil tissue cD marker_figure1
All
	CD3																																																CD4
<16	34.6	5.5	3.3	46.2		24.9	24.3	24.6	22.1	29.6	37.7	24.7	28.1	23.9	35.5	33.8	41.3	21.6	21.3	21.8	20.8	26.5	25.2	26.6	20.3	22.3	25.3	14.1	30.8	20.3	17.2	41	29.1	31.3															20.5
>16	9.3	48.2	41.1	42.3	46.6	33.3	30.3	48	45.9	36.7																																							23
CD3				CD4				CD14				CD19				CD68
	<16	>16			<16	>16			<16	>16			<16	>16			<16	>16
	34.6	9.3			20.5	23			3.6	4.7			77	68.7			1.6	1.2
	5.5	48.2			20	42.8			3.9	19.7			74	46.6			1.4	0.6
	3.3	41.1			24	35			6.8	7.6			71.9	49.5			1.6	0.1
	46.2	42.3			27.3	29.3			6.8	5.9			67	63.8			0.6	0.3
		46.6			25.1	36.7			0	22.2			66.6	39.2				0.3
	24.9	33.3			15.3	29.3			11.7	0.4			80	59.2			0.4	0.2
	24.3	30.3			25.3	28.3			12.8	0.6			65.7	78.1			0.6	0.7
	24.6	48			20.4	42.4			8.1	0.5			73.6	56.6			0.8	0.3
	22.1	45.9			26.9	33.8			11.5	0.6			55.9	61.2			0.6	0.1
	29.6	36.7			28.9	32.6			8.6	0.6			52.4	67.9			0.6	0.1
	37.7				18.6	32.6			9.5	4.3			57.9	54.9			0.3
	24.7				29.8	40.6			0.9	1.1			69.9	49.6			0.4
	28.1				30	32.8			1.3	0.6			78.9	58.5			0.6
	23.9				23.4	35.8			3.1	1.5			67.1	58.3			0.6
	35.5				16	38.2			2.8	0.9			78.4	49.9			0.3
	33.8				21.3	23.7			5.4	1.5			78.9	68.4			0.2
	41.3				35.4	28.6			1	0.9			59.1	54.6			0.2
	21.6					41				0.5				51			0.5
	21.3				21.8	38.2			1.2	0.3			73.1	53			0.4
	21.8				20.6	26.1			1	0.6			77.1	66.1			0.6
	20.8				21.3				1.4				74.8				0.3
	26.5				17.1				1.4				79.2				0.3
	25.2				24				1.1				72.3				0.3
	26.6				29.6				0.6				65.8				0.2
	20.3				22.1				0.7				79.8				0.7
	22.3				23				1.2				70.6				0.3
	25.3				19.2				0.8				56.5				0.1
	14.1				27.5				1.1				62.4				0.1
	30.8				25				1				64.9				0.2
	20.3				33.3				2.5				57				0.1
	17.2				19				1.2				78.1				0.7
	41				17.6				0.7				78.7				0.2
	29.1				17.5				1.6				79.4				0.2
	31.3				17.6				1.1				76.1				0.3
					21.1				1				72.6
					20.1				0.8				71.2
					19.6				0.7				70.9
					17.9				1.3				80.5
					19.7				1.1				78.2
					18.6				0.7				72.2
					11				1.4				82.9
					26.3				0.7				67
					17.3				0.6				69.1
					14.6				2.5				82.5
					34.7				0.2				57.1
					23.2				0.8				66.6
					29.6				0.8				63.3
[truncated: 170 more columns]
